# Supplementary material for: Wheat stem rust recorded for the first time in decades in Ireland
Source: Plant Pathol. 2022 Feb 9;71(4):890–900. doi: 10.1111/ppa.13532 (PMC9303354; doi:10.1111/ppa.13532)
Supplement: Supplementary file 5 — Table S1 [file PPA-71-890-s005.xlsx]

## Sheet: Table S1
Table S1. Puccinia graminis isolates used in this study.
Isolate ID	Original isolate ID	Date collected	Country	Location	Latitude and longitude	Host	Host variety	Data type	Data source	Bioproject	Accession	Reference
126	-	1926	Australia	-	-	Wheat	-	Genome	NCBI SRA	PRJNA253722	SRR1593673	Upadhyaya et al. 2015
								Genome	NCBI SRA	PRJNA253722	SRR1593678
								Genome	NCBI SRA	PRJNA253722	SRR1593687
								Genome	NCBI SRA	PRJNA253722	SRR1593693
								Genome	NCBI SRA	PRJNA253722	SRR1593694
								Genome	NCBI SRA	PRJNA253722	SRR1593700
								Genome	NCBI SRA	PRJNA253722	SRR1593723
								Genome	NCBI SRA	PRJNA253722	SRR1593725
PGT21-0	-	1954	Australia	Southern New South Wales	-	Wheat	Federation	Genome	NCBI SRA	PRJNA415866	SRR6242031	Chen et al. 2017
PGT34-2-12	-	1982	Australia	New South Wales, Cobbitty	-	Triticale	Coorong	Genome	NCBI SRA	PRJNA415866	SRR6242048	Chen et al. 2017
PGT34-2-12-13	-	1984	Australia	New South Wales, Cobbitty		Triticale	Satu	Genome	NCBI SRA	PRJNA415866	SRR6242033	Chen et al. 2017
PGT326	-	1969	Australia	South Australia		Wheat	Kenya 1483	Genome	NCBI SRA	PRJNA415866	SRR6242032	Chen et al. 2017
Pgt632	-	2014	Australia	-	-	Wheat	-	Genome	NCBI SRA	﻿PRJNA396463	SRR5883047	Chen et al. 2017
Pgt279	-	2014	Australia	-	-	Wheat	-	Genome	NCBI SRA	﻿PRJNA396463	SRR5883046	Chen et al. 2017
RKQQC	-	2014	USA	Manhattan, Kansas	38.1173, 97.6547	Wheat	-	Genome	NCBI SRA	PRJNA313186	SRR3212083	Salcedo et al. 2017
								Genome	NCBI SRA	PRJNA313186	SRR3212082
UVPgt55	-	2000	South Africa	Western Cape	-	Wheat	-	Genome	NCBI SRA	PRJNA516922	SRR9024811	Li et al. 2019
UVPgt59	-	2007	South Africa	Western Cape	-	Wheat	-	Genome	NCBI SRA	PRJNA516922	SRR9024812	Li et al. 2019
UVPgt60	-	2009	South Africa	KwaZulu-Natal	-	Wheat	-	Genome	NCBI SRA	PRJNA516922	SRR9024809	Li et al. 2019
UVPgt61	-	2010	South Africa	Free State	-	Wheat	-	Genome	NCBI SRA	PRJNA516922	SRR9024810	Li et al. 2019
PGT098 (two technical reps)	-	1978	Australia	Southern New South Wales	-	Wheat	-	Genome	NCBI SRA	PRJNA516922	SRR9029855	Li et al. 2019
PGT194 (four technical reps)	-	1969	Australia	Southern New South Wales	-	Wheat	Bowie	Genome	NCBI SRA	PRJNA516922	SRR9029856	Li et al. 2019
Ug99	-	1999	Uganda	Kalengyere Research Station	-	Wheat	-	Genome	NCBI SRA	PRJNA516922	SRR9024786	Li et al. 2019
CZ-01	CZ6	2010-05-17	Czechia	-	-	Wheat	Samanta	Genome	EMBL-EBI ENA	PRJEB22223	ERR2099117	Lewis et al. 2018
CZ-02	CZ10	2013-06-18	Czechia	-	-	Wheat	Fermi	Genome	EMBL-EBI ENA	PRJEB22223	ERR2099118	Lewis et al. 2018
CZ-03	CZ16	2013-06-10	Czechia	-	-	Wheat	Akteur	Genome	EMBL-EBI ENA	PRJEB22223	ERR2099119	Lewis et al. 2018
H-01	Pgt-H3	2002-07-23	Hungary	-	-	Wheat	-	Genome	EMBL-EBI ENA	PRJEB22223	ERR2099135	Lewis et al. 2018
IR-01	IR SR11	2015-06-02	Iran	-	-	﻿Bread wheat	An elite line	Genome	EMBL-EBI ENA	PRJEB22223	ERR2099124	Lewis et al. 2018
IR-02	IR SR16	2015-07-01	Iran	-	-	﻿Bread wheat	Tajan	Genome	EMBL-EBI ENA	PRJEB22223	ERR2099125	Lewis et al. 2018
IR-03	IR SR5	2015-06-16	Iran	-	-	﻿Bread wheat	an experimental genotype	Genome	EMBL-EBI ENA	PRJEB22223	ERR2099126	Lewis et al. 2018
IR-04	IR SR7	2015-06-20	Iran	-	-	﻿Bread wheat	an experimental genotype	Genome	EMBL-EBI ENA	PRJEB22223	ERR2099127	Lewis et al. 2018
IR-05	IR SR9	2009-04-13	Iran	-	-	﻿Bread wheat	-	Genome	EMBL-EBI ENA	PRJEB22223	ERR2099128	Lewis et al. 2018
IR-06	IR SR10	2015-06-02	Iran	-	-	﻿Bread wheat	Morvarid	Genome	EMBL-EBI ENA	PRJEB22223	ERR2099129	Lewis et al. 2018
IS-01	IS4 (2017)	1997	Israel	-	-	﻿Bread wheat	Dariel	Genome	EMBL-EBI ENA	PRJEB22223	ERR2099130	Lewis et al. 2018
IS-02	IS13 (2070)	2005	Israel	-	-	Wild Emmer	-	Genome	EMBL-EBI ENA	PRJEB22223	ERR2099131	Lewis et al. 2018
IS-03	IS14 (2072)	2006	Israel	-	-	﻿Bread wheat	land race from Lebanon	Genome	EMBL-EBI ENA	PRJEB22223	ERR2099132	Lewis et al. 2018
M-01	RKQ	1988, 1989	Mexio	-	-	﻿Bread wheat	-	Genome	EMBL-EBI ENA	PRJEB22223	ERR2099133	Lewis et al. 2018
M-02	RTQ	1988, 1989	Mexio	-	-	﻿Bread wheat	-	Genome	EMBL-EBI ENA	PRJEB22223	ERR2099134	Lewis et al. 2018
SA-01	UVPgt50	1981	South Africa	-	-	Wheat	SST66	Genome	EMBL-EBI ENA	PRJEB22223	ERR2099140	Lewis et al. 2018
SA-02	UVPgt52	1984	South Africa	-	-	Wheat	SST44	Genome	EMBL-EBI ENA	PRJEB22223	ERR2099141	Lewis et al. 2018
SA-03	UVPgt53	1988	South Africa	-	-	Triticale	Coorong	Genome	EMBL-EBI ENA	PRJEB22223	ERR2099142	Lewis et al. 2018
SA-04	UVPgt54	2000	South Africa	-	-	Barley	Unknown	Genome	EMBL-EBI ENA	PRJEB22223	ERR2099143	Lewis et al. 2018
SA-05	UVPgt56	2003	South Africa	-	-	Triticale	Kiewiet	Genome	EMBL-EBI ENA	PRJEB22223	ERR2099144	Lewis et al. 2018
SA-06	UVPgt57	2005	South Africa	-	-	Triticale	Tobie	Genome	EMBL-EBI ENA	PRJEB22223	ERR2099145	Lewis et al. 2018
SA-07	UVPgt58	2007	South Africa	-	-	Triticale	Pan 299	Genome	EMBL-EBI ENA	PRJEB22223	ERR2099146	Lewis et al. 2018
SE-02	Evertsholm	2008-08-11	Sweden	-	-	Oat	Ingeborg	Genome	EMBL-EBI ENA	PRJEB22223	ERR2099155	Lewis et al. 2018
SE-03	Ingeberga	2008-08-06	Sweden	-	-	Oat	-	Genome	EMBL-EBI ENA	PRJEB22223	ERR2099156	Lewis et al. 2018
UR-01	UR SR1(2047)	2011	Uruguay	-	-	Wheat	-	Genome	EMBL-EBI ENA	PRJEB22223	ERR2099147	Lewis et al. 2018
UR-02	UR SR2(2058)	2011	Uruguay	-	-	Wheat	-	Genome	EMBL-EBI ENA	PRJEB22223	ERR2099148	Lewis et al. 2018
US-01	QCCJB (isolate QCC-2)	1990-92	USA	-	-	Wheat	-	Genome	EMBL-EBI ENA	PRJEB22223	ERR2099154	Lewis et al. 2018
ET-01	SR3	2014-05-16	Ethiopia	-	-	Wheat	Kingbird	Transcriptome	EMBL-EBI ENA	PRJEB22223	ERR2099120	Lewis et al. 2018
ET-02	SR4	2014-05-16	Ethiopia	-	-	Wheat	Kingbird	Transcriptome	EMBL-EBI ENA	PRJEB22223	ERR2099121	Lewis et al. 2018
ET-03	SR15-4	2015-11-23	Ethiopia	-	-	Durum wheat	-	Transcriptome	EMBL-EBI ENA	PRJEB22223	ERR2099122	Lewis et al. 2018
ET-04	SR15-5	2015-11-23	Ethiopia	-	-	Durum wheat	-	Transcriptome	EMBL-EBI ENA	PRJEB22223	ERR2099123	Lewis et al. 2018
SE-01	SE373a2_14	2014-07-30	Sweden	-	-	Wheat	Julius	Transcriptome	EMBL-EBI ENA	PRJEB22223	ERR2099116	Lewis et al. 2018
DK-01	DK184a_13	2013-08-26	Denmark	-	-	Wheat	Kolbe	Transcriptome	EMBL-EBI ENA	PRJEB22223	ERR2099114	Lewis et al. 2018
DK-02	DK186a_13	2013-08-26	Denmark	-	-	Wheat	Borre	Transcriptome	EMBL-EBI ENA	PRJEB22223	ERR2099115	Lewis et al. 2018
IT-01	CER-16-04	2016-05-22	Italy	-	-	Wheat	-	Transcriptome	EMBL-EBI ENA	PRJEB22223	ERR2099149	Lewis et al. 2018
IT-02	CER-16-05	2016-05-22	Italy	-	-	Wheat	-	Transcriptome	EMBL-EBI ENA	PRJEB22223	ERR2099150	Lewis et al. 2018
IT-03	CER-16-06	2016-05-22	Italy	-	-	Wheat	-	Transcriptome	EMBL-EBI ENA	PRJEB22223	ERR2099151	Lewis et al. 2018
IT-04	CER-16-07	2016-05-22	Italy	-	-	Wheat	-	Transcriptome	EMBL-EBI ENA	PRJEB22223	ERR2099152	Lewis et al. 2018
UK-01	PGT_UK01	July, 2013	UK	-	-	Wheat	-	Transcriptome	EMBL-EBI ENA	PRJEB22223	ERR2099153	Lewis et al. 2018
DE-01	WSR11-13a	16/07/2013	Germany	14195 Berlin-Dahlem, Königin-Luise Strasse 19	-	Wheat	Capone	Genome	EMBL-EBI ENA	PRJEB47693	ERS7651680	This study
DE-02	WSR24-13a	26/07/2013	Germany	39387 Oschersleben, SW Seed Hadmersleben GmbH, Kroppenstedter Str. 4	-	Wheat	KWS Chamsin	Genome	EMBL-EBI ENA	PRJEB47693	ERS7651681	This study
DE-03	WSR25-13c	26/07/2013	Germany	39387 Oschersleben, SW Seed Hadmersleben GmbH, Kroppenstedter Str. 4	-	Wheat	Sonett	Genome	EMBL-EBI ENA	PRJEB47693	ERS7651682	This study
DE-04	RSR3c-3	2011	Germany	15837 Baruth/Mark, KWS LOCHOW GMBH, Zuchtstation Petkus, Merzdorfer Str. 38,	-	Rye	Mixture of field nurserie	Genome	EMBL-EBI ENA	PRJEB47693	ERS7651683	This study
DE-05	RSR11-4	2011	Germany	29565 Wriedel, HYBRO Saatzucht GmbH & Co.KG, Station Wulfsode, Langlingerstr. 3	-	Rye	-	Genome	EMBL-EBI ENA	PRJEB47693	ERS7651684	This study
DE-06	RSR46-2	03/07/2012	Germany	18276 Gülzow, Landesforschungsanstalt f. Landwirtschaft und Fischerei MV, Dorfplatz 1	-	Rye	Conduct	Genome	EMBL-EBI ENA	PRJEB47693	ERS7651685	This study
DE-07	RSR106-5	24/07/2013	Germany	36251 Bad Hersfeld, Landesbetrieb Landwirtschaft Hessen, Schlossstraße 1	-	Rye	Conduct	Genome	EMBL-EBI ENA	PRJEB47693	ERS7651686	This study
UK-02	ScotSR7	2019	UK	Kelso		Wheat	Vuka	Transcriptome	EMBL-EBI ENA	PRJEB47693	ERS7651687	This study
UK-03	ScotSR7-2	2019	UK	Kelso		Wheat	Vuka	Transcriptome	EMBL-EBI ENA	PRJEB47693	ERS7651688	This study
UK-04	ScotSR7-3	2019	UK	Kelso		Wheat	Vuka	Transcriptome	EMBL-EBI ENA	PRJEB47693	ERS7651689	This study
UK-05	BrandonSR	2019	UK	Brandon		Barley	-	Transcriptome	EMBL-EBI ENA	PRJEB47693	ERS7651690	This study
IT-05	ItalySR	2019	Italy	-	-	Durum wheat	-	Transcriptome	EMBL-EBI ENA	PRJEB47693	ERS7651691	This study
FR-01	FranceSR	2019	France	-	-	Wheat	-	Transcriptome	EMBL-EBI ENA	PRJEB47693	ERS7651692	This study
FR-02	20.0079	2020-06-30	France	Louville la Chenard	-	Wheat	-	Transcriptome	EMBL-EBI ENA	PRJEB47693	ERS7651693	This study
FR-03	20.008	2020-06-30	France	Louville la Chenard	-	Wheat	-	Transcriptome	EMBL-EBI ENA	PRJEB47693	ERS7651694	This study
FR-04	20.0081	2020-06-30	France	Louville la Chenard	-	Wheat	-	Transcriptome	EMBL-EBI ENA	PRJEB47693	ERS7651695	This study
FR-05	20.0082	2020-06-30	France	Louville la Chenard	-	Wheat	-	Transcriptome	EMBL-EBI ENA	PRJEB47693	ERS7651696	This study
FR-06	20.0083	2020-06-30	France	Louville la Chenard	-	Wheat	-	Transcriptome	EMBL-EBI ENA	PRJEB47693	ERS7651697	This study
FR-07	20.0084	2020-06-30	France	Louville la Chenard	-	Wheat	-	Transcriptome	EMBL-EBI ENA	PRJEB47693	ERS7651698	This study
FR-08	20.0085	2020-06-30	France	Louville la Chenard	-	Wheat	-	Transcriptome	EMBL-EBI ENA	PRJEB47693	ERS7651699	This study
FR-09	20.0086	2020-06-30	France	Louville la Chenard	-	Wheat	-	Transcriptome	EMBL-EBI ENA	PRJEB47693	ERS7651700	This study
FR-10	20.0087	2020-06-30	France	Louville la Chenard	-	Wheat	-	Transcriptome	EMBL-EBI ENA	PRJEB47693	ERS7651701	This study
IE-01	20.0266	2020-07-21	Ireland	Cork	52.1623367, -8.2275940	Wheat	Coded	Transcriptome	EMBL-EBI ENA	PRJEB47693	ERS7651702	This study
IE-02	20.0267	2020-07-28	Ireland	Kilkenny	52.3576060, -7.3167430	Wheat	Coded	Transcriptome	EMBL-EBI ENA	PRJEB47693	ERS7651703	This study
IE-03	20.0268	2020-07-28	Ireland	Kilkenny	52.3576060, -7.3167430	Wheat	RGT Silversurfer	Transcriptome	EMBL-EBI ENA	PRJEB47693	ERS7651704	This study
IE-04	20.0269	2020-07-28	Ireland	Kilkenny	52.3576060, -7.3167430	Wheat	Coded	Transcriptome	EMBL-EBI ENA	PRJEB47693	ERS7651705	This study
IE-05	20.0272	2020-07-28	Ireland	Waterford	52.2412221, -7.0298556	Wheat	MAGIC B3R1P26 F	Transcriptome	EMBL-EBI ENA	PRJEB47693	ERS7651706	This study
IE-06	20.0273	2020-07-28	Ireland	Waterford	52.2412221, -7.0298556	Wheat	MAGIC B5R10P12	Transcriptome	EMBL-EBI ENA	PRJEB47693	ERS7651707	This study
IE-07	20.0274	2020-07-28	Ireland	Waterford	52.2412221, -7.0298556	Wheat	Costello	Transcriptome	EMBL-EBI ENA	PRJEB47693	ERS7651708	This study
IE-08	20.0275	2020-07-28	Ireland	Waterford	52.2412221, -7.0298556	Wheat	RepPlot1	Transcriptome	EMBL-EBI ENA	PRJEB47693	ERS7651709	This study
IE-09	20.0279	2020-07-29	Ireland	Carlow	52.8626960, -6.9151271	Wheat	KWS Lumos	Transcriptome	EMBL-EBI ENA	PRJEB47693	ERS7651710	This study
IE-10	20.0286	2020-07-29	Ireland	Carlow	52.8626960, -6.9151271	Wheat	KWS Lumos	Transcriptome	EMBL-EBI ENA	PRJEB47693	ERS7651711	This study
IE-11	20.0288	2020-07-29	Ireland	Laois	52.8640981, -6.9433379	Wheat	Costello	Transcriptome	EMBL-EBI ENA	PRJEB47693	ERS7651712	This study
IE-12	20.0292	2020-07-29	Ireland	Laois	52.8640981, -6.9433379	Wheat	Costello	Transcriptome	EMBL-EBI ENA	PRJEB47693	ERS7651713	This study
References:
Upadhyaya NM, Garnica DP, Karaoglu H, et al., 2014. Comparative genomics of Australian isolates of the wheat stem rust pathogen Puccinia graminis f. sp. tritici reveals extensive polymorphism in candidate effector genes. Front Plant Sci 5, 759.
Chen JP, Upadhyaya NM, Ortiz D, et al., 2017. Loss of AvrSr50 by somatic exchange in stem rust leads to virulence for Sr50 resistance in wheat. Science 358, 1607-1610.
Salcedo A, Rutter W, Wang SC, et al., 2017. Variation in the AvrSr35 gene determines Sr35 resistance against wheat stem rust race Ug99. Science 358, 1604-6.
Lewis CM, Persoons A, Bebber DP, et al., 2018. Potential for re-emergence of wheat stem rust in the United Kingdom. Communications Biology 1, 13.
Li F, Upadhyaya NM, Sperschneider J, et al., 2019. Emergence of the Ug99 lineage of the wheat stem rust pathogen through somatic hybridisation. Nat Commun 10, 5068.
