# Supplementary material for: Wheat stem rust recorded for the first time in decades in Ireland
Source: Plant Pathol. 2022 Feb 9;71(4):890–900. doi: 10.1111/ppa.13532 (PMC9303354; doi:10.1111/ppa.13532)
Supplement: Supplementary file 6 — Table S2 [file PPA-71-890-s001.xlsx]

## Sheet: Table S2
Table S2. Details of the SDHI and DMI fungicide target genes identified in the Pgt (isolate 21-0) reference gene set.
Gene	Query organism	Query gene name	Blastp best hit in P. graminis f. sp. tritici 21-0, B haplotype	Percentage of identical matches	E-value
SdhA	Saccharomyces cerevisiae	Accession AAA35026	jgi.p|Pgt_201_B1|9243	74.8	0
SdhB	P. striiformis f. sp. tritici (isolate PST-130)	PST130_12944	jgi.p|Pgt_201_B1|44	95.139	0
SdhC	P. striiformis f. sp. tritici (isolate PST-130)	PST130_09268	jgi.p|Pgt_201_B1|1581	80.526	2.35e-110
SdhD	P. striiformis f. sp. tritici (isolate PST-130)	PST130_12177	jgi.p|Pgt_201_B1|9290	65.844	8.09e-106
Cyp51	P. striiformis f. sp. tritici (isolate PST-130)	PST130_02567	jgi.p|Pgt_201_B1|17472	84.53	0
