# Supplementary material for: Wheat stem rust recorded for the first time in decades in Ireland
Source: Plant Pathol. 2022 Feb 9;71(4):890–900. doi: 10.1111/ppa.13532 (PMC9303354; doi:10.1111/ppa.13532)
Supplement: Supplementary file 7 — Table S3 [file PPA-71-890-s007.xlsx]

## Sheet: Table S3
Table S3. Quantity of reads that aligned to the Pgt (isolate 21-0) reference genome.
Isolate name	Data type	Total number of reads	Number of mapped reads after QC	Mapped reads after QC (%)
126	Genome	550832058	55269437	10.0338
CZ-01	Genome	25186000	21235844	84.3161
CZ-02	Genome	21631238	18048431	83.4369
CZ-03	Genome	22646680	18676308	82.4682
DE-01	Genome	10208872	8356044	81.8508
DE-02	Genome	35719382	28945345	81.0354
DE-03	Genome	13761014	11531497	83.7983
DE-04	Genome	9732780	6825024	70.1241
DE-05	Genome	9837570	8617627	87.5991
DE-06	Genome	12333712	10790617	87.4888
DE-07	Genome	10669842	9089643	85.19
H-01	Genome	37302334	30319717	81.281
IR-01	Genome	35318478	23339424	66.0828
IR-02	Genome	36716654	20201791	55.0208
IR-03	Genome	47552214	30804254	64.7799
IR-04	Genome	48907508	16502800	33.7429
IR-05	Genome	34129978	23547705	68.9942
IR-06	Genome	35146696	23197226	66.0012
IS-01	Genome	14087556	10269763	72.8995
IS-02	Genome	26562626	21811852	82.1148
IS-03	Genome	28351766	22977489	81.0443
M-01	Genome	36421292	15539375	42.6656
M-02	Genome	42234382	26498026	62.7404
PGT098	Genome	67543042	61698767	91.3473
PGT194	Genome	122902034	106134937	86.3573
PGT21-0	Genome	42564128	36436000	85.6026
Pgt279	Genome	27310744	22261769	81.5129
PGT326	Genome	105256652	95867182	91.0795
PGT34-2-12	Genome	43024384	34734460	80.732
PGT34-2-12-13	Genome	176555904	149233742	84.5249
Pgt632	Genome	25522922	20901475	81.893
RKQQC	Genome	77137152	28431438	36.8583
SA-01	Genome	28839910	24082819	83.5052
SA-02	Genome	28443092	21767062	76.5285
SA-03	Genome	27352468	17144996	62.6817
SA-04	Genome	28474336	25136431	88.2775
SA-05	Genome	26624248	21628956	81.2378
SA-06	Genome	28949700	23796423	82.1992
SA-07	Genome	30829236	25447808	82.5444
SE-02	Genome	46051130	35443484	76.9655
SE-03	Genome	45898798	35040028	76.3419
Ug99	Genome	71348762	59599847	83.5331
UR-01	Genome	41650724	24980345	59.9758
UR-02	Genome	37105752	19679290	53.0357
US-01	Genome	63578014	35876299	56.4288
UVPgt55	Genome	80097316	53835325	67.2124
UVPgt59	Genome	54408578	45048677	82.797
UVPgt60	Genome	73330036	61643136	84.0626
UVPgt61	Genome	73210718	51531503	70.3879
DK-01	Transcriptome	36837594	10758518	29.2053
DK-02	Transcriptome	41526158	32557134	78.4015
ET-01	Transcriptome	54114602	24550358	45.3673
ET-02	Transcriptome	50723346	27975114	55.1523
ET-03	Transcriptome	46334004	10334996	22.3054
ET-04	Transcriptome	38312066	15960638	41.6596
FR-01	Transcriptome	32156784	1445070	4.49383
FR-02	Transcriptome	49272398	23727050	48.1549
FR-03	Transcriptome	48121482	26858296	55.8135
FR-04	Transcriptome	40286684	17349386	43.0648
FR-05	Transcriptome	58408506	31000283	53.0749
FR-06	Transcriptome	47502794	26924149	56.6791
FR-07	Transcriptome	34006824	15275981	44.9203
FR-08	Transcriptome	43265102	16456696	38.0369
FR-09	Transcriptome	59395178	39465372	66.4454
FR-10	Transcriptome	44217604	15717301	35.5453
IE-01	Transcriptome	54282472	24173766	44.5333
IE-02	Transcriptome	55357812	22376738	40.422
IE-03	Transcriptome	44297172	23664793	53.4228
IE-04	Transcriptome	43682126	11618056	26.5968
IE-05	Transcriptome	45281734	10702878	23.6362
IE-06	Transcriptome	61446164	15708249	25.5642
IE-07	Transcriptome	39658370	15619094	39.3841
IE-08	Transcriptome	49383480	5634562	11.4098
IE-09	Transcriptome	45915786	13588442	29.5943
IE-10	Transcriptome	49864960	15470069	31.0239
IE-11	Transcriptome	43664072	20805296	47.6485
IE-12	Transcriptome	53130398	18278490	34.4031
IT-01	Transcriptome	15900800	13679498	86.0303
IT-02	Transcriptome	17361454	15035508	86.6028
IT-03	Transcriptome	20009290	15637634	78.1519
IT-04	Transcriptome	19317582	16165312	83.6819
IT-05	Transcriptome	38197862	6214306	16.2687
SE-01	Transcriptome	42742066	17312672	40.505
UK-01	Transcriptome	25928516	10234348	39.4714
UK-02	Transcriptome	41697994	10579432	25.3716
UK-03	Transcriptome	64057062	16401386	25.6043
UK-04	Transcriptome	72069308	19029262	26.4041
UK-05	Transcriptome	39490238	4198062	10.6306
